# Supplementary material for: Natural variation in the roles of C. elegans autophagy components during microsporidia infection
Source: PLoS One. 2019 Apr 23;14(4):e0216011. doi: 10.1371/journal.pone.0216011 (PMC6478341; doi:10.1371/journal.pone.0216011)
Supplement: S1 Table — (XLSX) [file pone.0216011.s009.xlsx]

## Sheet: Sheet1
S1 Table. List of strains used in this study
Strain name	Genotype	Genetic background	Strain reference	Construct reference
N2	wt	N2	Standard strain	NA
CB4856	wt	CB4856	Standard strain	NA
ERT261	unc-119(ed3) III; jyEx128 [vha-6p:::GFP::ubq-1::unc-54 3'UTR; cb-unc-119(+)]	N2	Bakowski et al., PLOS Pathogens, 2014	Bakowski et al., PLOS Pathogens, 2014
ERT337	jyEx179 [vha-6p::GFP::ubq-1::unc-54 3'UTR; cb-unc-119(+); myo-2::mCherry]	CB4856	This publication	This publication
ERT426	jyEx226 [pMH878 (lgg-1p::mCherry::GFP::lgg-1::lgg-1 3'UTR)]	CB4856	This publication	Chang et al., eLife, 2017
ERT429	jyEx229 [pMH878 (lgg-1p::mCherry::GFP::lgg-1::lgg-1 3'UTR)]	N2	This publication	Chang et al., eLife, 2017
ERT496	unc-119(ed3) III; jyEx256 [pRD117 (lgg-2p::GFP::lgg-2::lgg-2 3'UTR; cb-unc-119[+])]	CB4856	This publication	Alberti et al., Autophagy, 2010
ERT511	unc-119(ed3) III; jyEx260 [pRD117 (lgg-2p::GFP::lgg-2::lgg-2 3'UTR; cb-unc-119[+])]	N2	This publication	Alberti et al., Autophagy, 2010
ERT594	lgg-2(jy44) IV	CB4856	This publication	NA
ERT595	lgg-2(jy45) IV	CB4856	This publication	NA
ERT683	lgg-2(jy102) IV	N2	This publication	NA
ERT684	lgg-2(jy103) IV	N2	This publication	NA
ERT747	lgg-2(jy44) IV; jyEx256 [pRD117 (lgg-2p::GFP::lgg-2::lgg-2 3'UTR; cb-unc-119[+])]	CB4856	This publication	Alberti et al., Autophagy, 2010
