# Supplementary material for: Natural variation in the roles of C. elegans autophagy components during microsporidia infection
Source: PLoS One. 2019 Apr 23;14(4):e0216011. doi: 10.1371/journal.pone.0216011 (PMC6478341; doi:10.1371/journal.pone.0216011)
Supplement: S2 Table — Ct (cycle threshold) values for primer-template combinations are indicated in the table. The Ct is defined as the number of cycles required for the fluorescent signal to cross the threshold (ie exceeds background level), with higher Ct values indicating lower levels of starting template. A Ct value of 40 shows there was no signal detected for the lgg-2 primers in the lgg-2(jy44) mutant. (Because there was no signal we did not provide a quantitative comparison among samples, which is the typical method for reporting qPCR data, e.g. [47]). noRT samples represent negative controls in which reverse transcriptase was not added during cDNA synthesis. (XLSX) [file pone.0216011.s010.xlsx]

## Sheet: Sheet1
S2 Table. qRT-PCR measurements of lgg-2 mRNA transcripts in HW wild-type and lgg-2(jy44) animals.
Ct (cycle threshold) values for primer-template combinations are indicated in the table. The Ct is defined as the number of cycles required for the fluorescent signal to cross the threshold (ie exceeds background level), with higher Ct values indicating lower levels of starting template. A Ct value of 40 shows there was no signal detected for the lgg-2 primers in the lgg-2(jy44) mutant. (Because …
		snb-1 primers	lgg-2 1st primer set	lgg-2 2nd primer set
Replicate 1	HW wt	20.01	20.48	20.12
	HW wt	19.75	20.33	20.3
	HW lgg-2(jy44)	20.14	36.69	40
	HW lgg-2(jy44)	20.14	36.32	35.1
	HW wt no RT	40	40	40
	HW wt no RT	40	40	40
	HW lgg-2(jy44) no RT	40	40	40
	HW lgg-2(jy44) no RT	40	40	40
Replicate 2	HW wt	20.05	21.03	21.09
	HW wt	20.04	21.57	20.58
	HW lgg-2(jy44)	20.25	40	39.88
	HW lgg-2(jy44)	20.2	40	40
	HW wt no RT	40	40	40
	HW wt no RT	40	40	40
	HW lgg-2(jy44) no RT	40	33.69	40
	HW lgg-2(jy44) no RT	40	40	40
Ref 1	Pfaffl MW. A new mathematical model for relative quantification in real-time RT-PCR. Nucleic Acids Res 2001; 29:e45.
