# Supplementary material for: Natural variation in the roles of C. elegans autophagy components during microsporidia infection
Source: PLoS One. 2019 Apr 23;14(4):e0216011. doi: 10.1371/journal.pone.0216011 (PMC6478341; doi:10.1371/journal.pone.0216011)
Supplement: S3 Table — To compare clearance efficiencies between HW wild-type and lgg-2(jy44) animals in six separate experiments, infection rates in each experiment at 3 hpi were standardized to a starting value of 100%. Then infection rates at 20 hpi were proportionally re-calculated and subtracted from 100% to determine the clearance percentage for each strain. Student’s t-test was used to compare clearance and calculate the p value. (XLSX) [file pone.0216011.s011.xlsx]

## Sheet: Table 1
S3 Table. Statistical analysis of N. ironsii clearance in HW wt and HW lgg-2(jy44) animals at 20 hpi.
To compare clearance efficiencies between HW wild-type and lgg-2(jy44) animals in six separate experiments, infection rates in each experiment at 3 hpi were standardized to a starting value of 100%. Then infection rates at 20 hpi were proportionally re-calculated and subtracted from 100% to determine the clearance percentage for each strain. Student’s t-test was used to compare clearance and calc…
Experiment	Timepoint	Measured infection rates (%)		Standardized infection rates (%)		Clearance percentage
		HW wt	HW lgg-2(jy44)	HW wt	HW lgg-2(jy44)	HW wt	HW lgg-2(jy44)
1	3 hpi	61	72	100	100	78.6885	51.3889
	20 hpi	13	35	21.3115	48.6111
2	3 hpi	70	86	100	100	82.8571	74.4186
	20 hpi	12	22	17.1429	25.5814
3	3 hpi	59	76	100	100	77.9661	22.3684
	20 hpi	13	59	22.0339	77.6316
4	3 hpi	78	94	100	100	85.8974	47.8723
	20 hpi	11	49	14.1026	52.1277
5	3 hpi	55	76	100	100	74.5455	60.5263
	20 hpi	14	30	25.4545	39.4737
6	3 hpi	84	89	100	100	82.1429	58.427
	20 hpi	15	37	17.8571	41.573
						t-test:	p = 0.01016
